# Supplementary material for: BRD4 PROTAC degrader ARV-825 inhibits T-cell acute lymphoblastic leukemia by targeting 'Undruggable' Myc-pathway genes
Source: Cancer Cell Int. 2021 Apr 22;21:230. doi: 10.1186/s12935-021-01908-w (PMC8061034; doi:10.1186/s12935-021-01908-w)
Supplement: Supplementary file 3 — Additional file 3: Table S2. GSEA_HALLMARK_MYC_TARGETS gene set in 6T-CEM. [file 12935_2021_1908_MOESM3_ESM.xlt]

## Sheet: GSEA_HALLMARK_Pathway_FDR0 (1)
Rank	ID	hgnc_symbol	log2FoldChange	pvalue	padj	change
3257	HALLMARK_MYC_TARGETS_V2	SLC19A1	-4.60984	3e-204	3.64e-201	DOWN
3257	HALLMARK_MYC_TARGETS_V2	RABEPK	-3.09287	7.46e-58	4.7e-56	DOWN
3257	HALLMARK_MYC_TARGETS_V2	MYC	-2.75971	1.49e-252	2.85e-249	DOWN
3257	HALLMARK_MYC_TARGETS_V2	SORD	-2.51482	1.27e-58	8.25e-57	DOWN
3257	HALLMARK_MYC_TARGETS_V2	SRM	-2.48446	2.14e-105	4.36e-103	DOWN
3257	HALLMARK_MYC_TARGETS_V2	DUSP2	-2.43612	1.22e-28	2.61e-27	DOWN
3257	HALLMARK_MYC_TARGETS_V2	DCTPP1	-2.42543	6.22e-87	8.29e-85	DOWN
3257	HALLMARK_MYC_TARGETS_V2	TCOF1	-2.14051	6.19e-105	1.24e-102	DOWN
3257	HALLMARK_MYC_TARGETS_V2	EXOSC5	-2.1279	3.51e-32	8.78e-31	DOWN
3257	HALLMARK_MYC_TARGETS_V2	MRTO4	-2.11732	6.94e-96	1.13e-93	DOWN
3257	HALLMARK_MYC_TARGETS_V2	PPRC1	-2.1123	8.13e-92	1.21e-89	DOWN
3257	HALLMARK_MYC_TARGETS_V2	NOP16	-2.02502	3.12e-30	7.19e-29	DOWN
3257	HALLMARK_MYC_TARGETS_V2	MYBBP1A	-1.98286	4.22e-110	9.62e-108	DOWN
3257	HALLMARK_MYC_TARGETS_V2	HSPD1	-1.95453	3.51e-147	1.62e-144	DOWN
3257	HALLMARK_MYC_TARGETS_V2	RRP9	-1.87796	5.21e-37	1.61e-35	DOWN
3257	HALLMARK_MYC_TARGETS_V2	HSPE1	-1.85361	1.44e-08	8.01e-08	DOWN
3257	HALLMARK_MYC_TARGETS_V2	RRP12	-1.79042	3.22e-57	1.96e-55	DOWN
3257	HALLMARK_MYC_TARGETS_V2	UTP20	-1.77334	5.97e-60	4.06e-58	DOWN
3257	HALLMARK_MYC_TARGETS_V2	AIMP2	-1.76284	6.76e-29	1.46e-27	DOWN
3257	HALLMARK_MYC_TARGETS_V2	PA2G4	-1.71773	1.06e-118	2.71e-116	DOWN
3257	HALLMARK_MYC_TARGETS_V2	PES1	-1.66999	3.02e-58	1.93e-56	DOWN
3257	HALLMARK_MYC_TARGETS_V2	BYSL	-1.60936	1.07e-36	3.26e-35	DOWN
3257	HALLMARK_MYC_TARGETS_V2	SLC29A2	-1.55859	8.04e-07	3.76e-06	DOWN
3257	HALLMARK_MYC_TARGETS_V2	PPAN	-1.55295	0.0184522	0.0441107	DOWN
3257	HALLMARK_MYC_TARGETS_V2	PUS1	-1.54634	7.13e-32	1.75e-30	DOWN
3257	HALLMARK_MYC_TARGETS_V2	NDUFAF4	-1.51763	9.31e-18	1.04e-16	DOWN
3257	HALLMARK_MYC_TARGETS_V2	WDR43	-1.50536	9.16e-49	4.22e-47	DOWN
3257	HALLMARK_MYC_TARGETS_V2	HK2	-1.50077	1.73e-50	8.49e-49	DOWN
3257	HALLMARK_MYC_TARGETS_V2	FARSA	-1.46222	4.44e-59	2.93e-57	DOWN
3257	HALLMARK_MYC_TARGETS_V2	TFB2M	-1.45335	1.36e-18	1.59e-17	DOWN
3257	HALLMARK_MYC_TARGETS_V2	TMEM97	-1.45229	3.9e-31	9.35e-30	DOWN
3257	HALLMARK_MYC_TARGETS_V2	NOLC1	-1.44365	5.71e-86	7.28e-84	DOWN
3257	HALLMARK_MYC_TARGETS_V2	PHB	-1.4311	4e-48	1.79e-46	DOWN
3257	HALLMARK_MYC_TARGETS_V2	IMP4	-1.40552	1.96e-39	6.51e-38	DOWN
3257	HALLMARK_MYC_TARGETS_V2	RCL1	-1.3437	5.02e-12	3.79e-11	DOWN
3257	HALLMARK_MYC_TARGETS_V2	NIP7	-1.30704	2.07e-23	3.33e-22	DOWN
3257	HALLMARK_MYC_TARGETS_V2	CDK4	-1.28519	9.94e-49	4.56e-47	DOWN
3257	HALLMARK_MYC_TARGETS_V2	GRWD1	-1.25723	8.39e-39	2.74e-37	DOWN
3257	HALLMARK_MYC_TARGETS_V2	UNG	-1.24155	3.45e-31	8.27e-30	DOWN
3257	HALLMARK_MYC_TARGETS_V2	NOP2	-1.21613	1.21e-33	3.26e-32	DOWN
3257	HALLMARK_MYC_TARGETS_V2	WDR74	-1.21012	2.9e-16	2.93e-15	DOWN
3257	HALLMARK_MYC_TARGETS_V2	TBRG4	-1.1369	1.84e-31	4.47e-30	DOWN
3257	HALLMARK_MYC_TARGETS_V2	NPM1	-1.10939	1.02e-37	3.22e-36	DOWN
6685	HALLMARK_MYC_TARGETS_V1	NME1	-3.81489	1.82e-196	1.91e-193	DOWN
6685	HALLMARK_MYC_TARGETS_V1	MRPL23	-2.77662	2.41e-54	1.33e-52	DOWN
6685	HALLMARK_MYC_TARGETS_V1	MYC	-2.75971	1.49e-252	2.85e-249	DOWN
6685	HALLMARK_MYC_TARGETS_V1	MRPS18B	-2.73388	4.86e-21	6.73e-20	DOWN
6685	HALLMARK_MYC_TARGETS_V1	MRPS18B	-2.73388	4.86e-21	6.73e-20	DOWN
6685	HALLMARK_MYC_TARGETS_V1	MRPS18B	-2.73388	4.86e-21	6.73e-20	DOWN
6685	HALLMARK_MYC_TARGETS_V1	MRPS18B	-2.73388	4.86e-21	6.73e-20	DOWN
6685	HALLMARK_MYC_TARGETS_V1	MRPS18B	-2.73388	4.86e-21	6.73e-20	DOWN
6685	HALLMARK_MYC_TARGETS_V1	MRPS18B	-2.73388	4.86e-21	6.73e-20	DOWN
6685	HALLMARK_MYC_TARGETS_V1	MRPS18B	-2.73388	4.86e-21	6.73e-20	DOWN
6685	HALLMARK_MYC_TARGETS_V1	MRPS18B	-2.5832	1.52e-20	2.05e-19	DOWN
6685	HALLMARK_MYC_TARGETS_V1	MRPS18B	-2.5832	1.52e-20	2.05e-19	DOWN
6685	HALLMARK_MYC_TARGETS_V1	MRPS18B	-2.5832	1.52e-20	2.05e-19	DOWN
6685	HALLMARK_MYC_TARGETS_V1	MRPS18B	-2.5832	1.52e-20	2.05e-19	DOWN
6685	HALLMARK_MYC_TARGETS_V1	MRPS18B	-2.5832	1.52e-20	2.05e-19	DOWN
6685	HALLMARK_MYC_TARGETS_V1	MRPS18B	-2.5832	1.52e-20	2.05e-19	DOWN
6685	HALLMARK_MYC_TARGETS_V1	MRPS18B	-2.5832	1.52e-20	2.05e-19	DOWN
6685	HALLMARK_MYC_TARGETS_V1	SRM	-2.48446	2.14e-105	4.36e-103	DOWN
6685	HALLMARK_MYC_TARGETS_V1	PRDX4	-2.35035	1.5e-57	9.3e-56	DOWN
6685	HALLMARK_MYC_TARGETS_V1	MRPS18B	-2.23407	4.53e-13	3.67e-12	DOWN
6685	HALLMARK_MYC_TARGETS_V1	MRPS18B	-2.23407	4.53e-13	3.67e-12	DOWN
6685	HALLMARK_MYC_TARGETS_V1	MRPS18B	-2.23407	4.53e-13	3.67e-12	DOWN
6685	HALLMARK_MYC_TARGETS_V1	MRPS18B	-2.23407	4.53e-13	3.67e-12	DOWN
6685	HALLMARK_MYC_TARGETS_V1	MRPS18B	-2.23407	4.53e-13	3.67e-12	DOWN
6685	HALLMARK_MYC_TARGETS_V1	MRPS18B	-2.23407	4.53e-13	3.67e-12	DOWN
6685	HALLMARK_MYC_TARGETS_V1	MRPS18B	-2.23407	4.53e-13	3.67e-12	DOWN
6685	HALLMARK_MYC_TARGETS_V1	C1QBP	-2.1303	3.58e-133	1.29e-130	DOWN
6685	HALLMARK_MYC_TARGETS_V1	LSM2	-2.08475	1.33e-09	8.2e-09	DOWN
6685	HALLMARK_MYC_TARGETS_V1	LSM2	-2.08475	1.33e-09	8.2e-09	DOWN
6685	HALLMARK_MYC_TARGETS_V1	LSM2	-2.08475	1.33e-09	8.2e-09	DOWN
6685	HALLMARK_MYC_TARGETS_V1	LSM2	-2.08475	1.33e-09	8.2e-09	DOWN
6685	HALLMARK_MYC_TARGETS_V1	LSM2	-2.08475	1.33e-09	8.2e-09	DOWN
6685	HALLMARK_MYC_TARGETS_V1	LSM2	-2.08475	1.33e-09	8.2e-09	DOWN
6685	HALLMARK_MYC_TARGETS_V1	NOP16	-2.02502	3.12e-30	7.19e-29	DOWN
6685	HALLMARK_MYC_TARGETS_V1	HSPD1	-1.95453	3.51e-147	1.62e-144	DOWN
6685	HALLMARK_MYC_TARGETS_V1	RRP9	-1.87796	5.21e-37	1.61e-35	DOWN
6685	HALLMARK_MYC_TARGETS_V1	HSPE1	-1.85361	1.44e-08	8.01e-08	DOWN
6685	HALLMARK_MYC_TARGETS_V1	AIMP2	-1.76284	6.76e-29	1.46e-27	DOWN
6685	HALLMARK_MYC_TARGETS_V1	SSBP1	-1.76076	6.9e-05	0.000255381	DOWN
6685	HALLMARK_MYC_TARGETS_V1	SSBP1	-1.76076	6.9e-05	0.000255381	DOWN
6685	HALLMARK_MYC_TARGETS_V1	CCT5	-1.75713	2.01e-109	4.39e-107	DOWN
6685	HALLMARK_MYC_TARGETS_V1	PA2G4	-1.71773	1.06e-118	2.71e-116	DOWN
6685	HALLMARK_MYC_TARGETS_V1	MRPS18B	-1.71617	4.35e-12	3.29e-11	DOWN
6685	HALLMARK_MYC_TARGETS_V1	MRPS18B	-1.71617	4.35e-12	3.29e-11	DOWN
6685	HALLMARK_MYC_TARGETS_V1	MRPS18B	-1.71617	4.35e-12	3.29e-11	DOWN
6685	HALLMARK_MYC_TARGETS_V1	MRPS18B	-1.71617	4.35e-12	3.29e-11	DOWN
6685	HALLMARK_MYC_TARGETS_V1	MRPS18B	-1.71617	4.35e-12	3.29e-11	DOWN
6685	HALLMARK_MYC_TARGETS_V1	MRPS18B	-1.71617	4.35e-12	3.29e-11	DOWN
6685	HALLMARK_MYC_TARGETS_V1	MRPS18B	-1.71617	4.35e-12	3.29e-11	DOWN
6685	HALLMARK_MYC_TARGETS_V1	HDDC2	-1.698	2.46e-10	1.61e-09	DOWN
6685	HALLMARK_MYC_TARGETS_V1	NHP2	-1.69002	1.08e-23	1.77e-22	DOWN
6685	HALLMARK_MYC_TARGETS_V1	HSP90AB1	-1.62141	6.67e-112	1.54e-109	DOWN
6685	HALLMARK_MYC_TARGETS_V1	FBL	-1.61401	7.11e-68	6.1e-66	DOWN
6685	HALLMARK_MYC_TARGETS_V1	MRPS18B	-1.60179	5.01e-05	0.000189144	DOWN
6685	HALLMARK_MYC_TARGETS_V1	MRPS18B	-1.60179	5.01e-05	0.000189144	DOWN
6685	HALLMARK_MYC_TARGETS_V1	MRPS18B	-1.60179	5.01e-05	0.000189144	DOWN
6685	HALLMARK_MYC_TARGETS_V1	MRPS18B	-1.60179	5.01e-05	0.000189144	DOWN
6685	HALLMARK_MYC_TARGETS_V1	MRPS18B	-1.60179	5.01e-05	0.000189144	DOWN
6685	HALLMARK_MYC_TARGETS_V1	MRPS18B	-1.60179	5.01e-05	0.000189144	DOWN
6685	HALLMARK_MYC_TARGETS_V1	MRPS18B	-1.60179	5.01e-05	0.000189144	DOWN
6685	HALLMARK_MYC_TARGETS_V1	PSMA6	-1.59608	2.12e-62	1.55e-60	DOWN
6685	HALLMARK_MYC_TARGETS_V1	DDX21	-1.59053	1.23e-87	1.68e-85	DOWN
6685	HALLMARK_MYC_TARGETS_V1	MRPS18B	-1.5837	3.7e-11	2.6e-10	DOWN
6685	HALLMARK_MYC_TARGETS_V1	MRPS18B	-1.5837	3.7e-11	2.6e-10	DOWN
6685	HALLMARK_MYC_TARGETS_V1	MRPS18B	-1.5837	3.7e-11	2.6e-10	DOWN
6685	HALLMARK_MYC_TARGETS_V1	MRPS18B	-1.5837	3.7e-11	2.6e-10	DOWN
6685	HALLMARK_MYC_TARGETS_V1	MRPS18B	-1.5837	3.7e-11	2.6e-10	DOWN
6685	HALLMARK_MYC_TARGETS_V1	MRPS18B	-1.5837	3.7e-11	2.6e-10	DOWN
6685	HALLMARK_MYC_TARGETS_V1	MRPS18B	-1.5837	3.7e-11	2.6e-10	DOWN
6685	HALLMARK_MYC_TARGETS_V1	CCT3	-1.53831	6.52e-91	9.45e-89	DOWN
6685	HALLMARK_MYC_TARGETS_V1	GOT2	-1.47041	3.01e-55	1.71e-53	DOWN
6685	HALLMARK_MYC_TARGETS_V1	NOLC1	-1.44365	5.71e-86	7.28e-84	DOWN
6685	HALLMARK_MYC_TARGETS_V1	PHB	-1.4311	4e-48	1.79e-46	DOWN
6685	HALLMARK_MYC_TARGETS_V1	UBE2E1	-1.37922	1.86e-32	4.73e-31	DOWN
6685	HALLMARK_MYC_TARGETS_V1	XPOT	-1.36521	3.64e-48	1.63e-46	DOWN
6685	HALLMARK_MYC_TARGETS_V1	KARS1	-1.34736	2.15e-44	8.51e-43	DOWN
6685	HALLMARK_MYC_TARGETS_V1	VDAC1	-1.34409	1.97e-62	1.45e-60	DOWN
6685	HALLMARK_MYC_TARGETS_V1	ABCE1	-1.33237	4.8e-49	2.23e-47	DOWN
6685	HALLMARK_MYC_TARGETS_V1	CYC1	-1.32588	4.81e-36	1.43e-34	DOWN
6685	HALLMARK_MYC_TARGETS_V1	CDK4	-1.28519	9.94e-49	4.56e-47	DOWN
6685	HALLMARK_MYC_TARGETS_V1	IARS1	-1.27029	1.56e-41	5.58e-40	DOWN
6685	HALLMARK_MYC_TARGETS_V1	SNRPD1	-1.26179	4.92e-33	1.3e-31	DOWN
6685	HALLMARK_MYC_TARGETS_V1	NDUFAB1	-1.25641	1.6e-29	3.58e-28	DOWN
6685	HALLMARK_MYC_TARGETS_V1	RANBP1	-1.2467	1.48e-53	7.99e-52	DOWN
6685	HALLMARK_MYC_TARGETS_V1	HDGF	-1.22491	4.66e-50	2.25e-48	DOWN
6685	HALLMARK_MYC_TARGETS_V1	MCM7	-1.20684	1.16e-62	8.63e-61	DOWN
6685	HALLMARK_MYC_TARGETS_V1	TFDP1	-1.20644	3.8e-45	1.54e-43	DOWN
6685	HALLMARK_MYC_TARGETS_V1	TUFM	-1.19415	8.81e-53	4.65e-51	DOWN
6685	HALLMARK_MYC_TARGETS_V1	LDHA	-1.17733	7.01e-46	2.92e-44	DOWN
6685	HALLMARK_MYC_TARGETS_V1	RUVBL2	-1.15467	3.43e-34	9.43e-33	DOWN
6685	HALLMARK_MYC_TARGETS_V1	EIF2S2	-1.14472	3.03e-32	7.62e-31	DOWN
6685	HALLMARK_MYC_TARGETS_V1	PRPS2	-1.14331	1.19e-18	1.4e-17	DOWN
6685	HALLMARK_MYC_TARGETS_V1	MRPS18B	-1.13407	0.00362162	0.0101515	DOWN
6685	HALLMARK_MYC_TARGETS_V1	MRPS18B	-1.13407	0.00362162	0.0101515	DOWN
6685	HALLMARK_MYC_TARGETS_V1	MRPS18B	-1.13407	0.00362162	0.0101515	DOWN
6685	HALLMARK_MYC_TARGETS_V1	MRPS18B	-1.13407	0.00362162	0.0101515	DOWN
6685	HALLMARK_MYC_TARGETS_V1	MRPS18B	-1.13407	0.00362162	0.0101515	DOWN
6685	HALLMARK_MYC_TARGETS_V1	MRPS18B	-1.13407	0.00362162	0.0101515	DOWN
6685	HALLMARK_MYC_TARGETS_V1	MRPS18B	-1.13407	0.00362162	0.0101515	DOWN
6685	HALLMARK_MYC_TARGETS_V1	NPM1	-1.10939	1.02e-37	3.22e-36	DOWN
6685	HALLMARK_MYC_TARGETS_V1	COX5A	-1.10351	4.65e-22	6.83e-21	DOWN
6685	HALLMARK_MYC_TARGETS_V1	MRPL9	-1.09131	3.24e-23	5.15e-22	DOWN
6685	HALLMARK_MYC_TARGETS_V1	RAN	-1.08949	1.51e-51	7.7e-50	DOWN
6685	HALLMARK_MYC_TARGETS_V1	RSL1D1	-1.07314	4.78e-34	1.31e-32	DOWN
6685	HALLMARK_MYC_TARGETS_V1	CCT7	-1.05548	8.21e-46	3.41e-44	DOWN
6685	HALLMARK_MYC_TARGETS_V1	VBP1	-1.01529	1.31e-18	1.53e-17	DOWN
6685	HALLMARK_MYC_TARGETS_V1	RPL14	-1.00563	3.32e-40	1.13e-38	DOWN
6685	HALLMARK_MYC_TARGETS_V1	CSTF2	-1.00233	1.98e-12	1.54e-11	DOWN
