# Supplementary material for: BRD4 PROTAC degrader ARV-825 inhibits T-cell acute lymphoblastic leukemia by targeting 'Undruggable' Myc-pathway genes
Source: Cancer Cell Int. 2021 Apr 22;21:230. doi: 10.1186/s12935-021-01908-w (PMC8061034; doi:10.1186/s12935-021-01908-w)
Supplement: Supplementary file 4 — Additional file 4: Table S3. GSEA_HALLMARK_MYC_TARGETS gene set in Jurkat. [file 12935_2021_1908_MOESM4_ESM.xlt]

## Sheet: GSEA_HALLMARK_Pathway_FDR0.05_g
Rank	ID	hgnc_symbol	log2FoldChange	pvalue	padj	change
5462	HALLMARK_MYC_TARGETS_V2	MYC	-2.67497	0	0	DOWN
5462	HALLMARK_MYC_TARGETS_V2	DUSP2	-1.90369	1.14155e-35	3.5279e-34	DOWN
5462	HALLMARK_MYC_TARGETS_V2	PPAN	-1.38162	6.55888e-56	3.96608e-54	DOWN
5462	HALLMARK_MYC_TARGETS_V2	TCOF1	-1.33204	1.83053e-112	3.71314e-110	DOWN
5462	HALLMARK_MYC_TARGETS_V2	SLC19A1	-1.26473	2.16715e-57	1.37374e-55	DOWN
5462	HALLMARK_MYC_TARGETS_V2	RABEPK	-1.23132	1.08831e-29	2.65684e-28	DOWN
5462	HALLMARK_MYC_TARGETS_V2	MYBBP1A	-1.18113	2.19753e-96	3.31307e-94	DOWN
5462	HALLMARK_MYC_TARGETS_V2	NOP16	-1.14867	4.68227e-35	1.41183e-33	DOWN
5462	HALLMARK_MYC_TARGETS_V2	PPRC1	-1.11664	1.35388e-65	1.05997e-63	DOWN
5462	HALLMARK_MYC_TARGETS_V2	FARSA	-1.08014	4.98548e-56	3.03109e-54	DOWN
5462	HALLMARK_MYC_TARGETS_V2	HSPD1	-1.0405	1.83736e-174	1.02493e-171	DOWN
5462	HALLMARK_MYC_TARGETS_V2	PRMT3	-1.0026	2.09744e-17	2.64258e-16	DOWN
6521	HALLMARK_MYC_TARGETS_V1		-3.94959	1.75518e-45	7.72452e-44	DOWN
6521	HALLMARK_MYC_TARGETS_V1		-3.94959	1.75518e-45	7.72452e-44	DOWN
6521	HALLMARK_MYC_TARGETS_V1	MYC	-2.67497	0	0	DOWN
6521	HALLMARK_MYC_TARGETS_V1	MRPL23	-1.6951	2.15117e-35	6.57521e-34	DOWN
6521	HALLMARK_MYC_TARGETS_V1	NME1	-1.4577	4.04722e-66	3.21372e-64	DOWN
6521	HALLMARK_MYC_TARGETS_V1	UBE2E1	-1.40888	1.31326e-38	4.4669e-37	DOWN
6521	HALLMARK_MYC_TARGETS_V1	XPOT	-1.26912	9.00807e-104	1.59521e-101	DOWN
6521	HALLMARK_MYC_TARGETS_V1	LSM2	-1.16869	8.74838e-06	4.04397e-05	DOWN
6521	HALLMARK_MYC_TARGETS_V1	LSM2	-1.16869	8.74838e-06	4.04397e-05	DOWN
6521	HALLMARK_MYC_TARGETS_V1	LSM2	-1.16869	8.74838e-06	4.04397e-05	DOWN
6521	HALLMARK_MYC_TARGETS_V1	LSM2	-1.16869	8.74838e-06	4.04397e-05	DOWN
6521	HALLMARK_MYC_TARGETS_V1	LSM2	-1.16869	8.74838e-06	4.04397e-05	DOWN
6521	HALLMARK_MYC_TARGETS_V1	LSM2	-1.16869	8.74838e-06	4.04397e-05	DOWN
6521	HALLMARK_MYC_TARGETS_V1	NOP16	-1.14867	4.68227e-35	1.41183e-33	DOWN
6521	HALLMARK_MYC_TARGETS_V1	CCT3	-1.11313	8.99208e-120	2.06846e-117	DOWN
6521	HALLMARK_MYC_TARGETS_V1	MRPS18B	-1.08449	6.95331e-06	3.25602e-05	DOWN
6521	HALLMARK_MYC_TARGETS_V1	MRPS18B	-1.08449	6.95331e-06	3.25602e-05	DOWN
6521	HALLMARK_MYC_TARGETS_V1	MRPS18B	-1.08449	6.95331e-06	3.25602e-05	DOWN
6521	HALLMARK_MYC_TARGETS_V1	MRPS18B	-1.08449	6.95331e-06	3.25602e-05	DOWN
6521	HALLMARK_MYC_TARGETS_V1	MRPS18B	-1.08449	6.95331e-06	3.25602e-05	DOWN
6521	HALLMARK_MYC_TARGETS_V1	MRPS18B	-1.08449	6.95331e-06	3.25602e-05	DOWN
6521	HALLMARK_MYC_TARGETS_V1	C1QBP	-1.04533	1.04423e-95	1.55332e-93	DOWN
6521	HALLMARK_MYC_TARGETS_V1	HSPD1	-1.0405	1.83736e-174	1.02493e-171	DOWN
6521	HALLMARK_MYC_TARGETS_V1	GOT2	-1.0396	7.52262e-56	4.52432e-54	DOWN
6521	HALLMARK_MYC_TARGETS_V1	DDX21	-1.03741	2.23852e-95	3.30782e-93	DOWN
6521	HALLMARK_MYC_TARGETS_V1	PRPS2	-1.03406	2.87443e-33	8.15993e-32	DOWN
6521	HALLMARK_MYC_TARGETS_V1	PRDX4	-1.03242	3.59039e-10	2.61891e-09	DOWN
6521	HALLMARK_MYC_TARGETS_V1		1.10486	0.00016212	0.000625844	UP
6521	HALLMARK_MYC_TARGETS_V1		1.10486	0.00016212	0.000625844	UP
